# Supplementary material for: Oxidative stress in lung cancer patients is associated with altered serum markers of lipid metabolism
Source: PLoS One. 2019 Apr 11;14(4):e0215246. doi: 10.1371/journal.pone.0215246 (PMC6459492; doi:10.1371/journal.pone.0215246)
Supplement: S1 Data — (CSV) [file pone.0215246.s001.csv]

NR	group	sex	age	education	smoking status	type of cancer	clinical stage		place of residence	chemical agents	alcohol intake y/n	portion of alcohol	POCHP	asthma	hypertension	atherosclerosis	kidney diseases	DM	inhaled	NSAID	antihypertensive	statins	antidiabectic	weight	height	BMI	BMI>24,9; A	BFP	waist	hip	WHR	<0.9 <0.85	MDA	TAS	TOS	OSI	wit. C	wit. E	HNE	CD	CHOL (krew)	TC<150; a	TC<190	HDL-D		TC/HDL	non-HDL	non-HDL<160	TG
2	R	K	55	zawodowe	RZUC	2	3	a	B	C	A	c												73	163	27,47562949	A	33,9	95	105	0,904761905	b	1,397	1,7	3,315	1,95	2,2122	11,0094	26993,46114	37,71428571	209,426	B	B	38,055	a	5,503245303	171,371	b	136,929
4	R	K	67	zawodowe	N	2	1	a	B	C	A	c			1				1	1				48	160	18,75	B	24,9	77	91	0,846153846	a	1,49	1,75	35,8	20,45714286	4,8	12,3284	14972,02524	47,85714286	196,072	B	B	57,443	b	3,413331476	138,629	a	135,051
5	R	K	66	œrednie	N	1			A	C	B	A	1		1			1			1		1	89	154	37,52740766	A						2,98	2,34	49,617	21,20384615	1,4484	3,9247	217358,6793	64,28571429	176,573	B	A	34,747	a	5,081676116	141,826	a	129,103
7	R	K	62	œrednie	N	2	2	a	B	c	A	c												73	159	28,87544005	A	29	106	110	0,963636364	b	4,48	1,82	58,55	32,17032967	4,5772	13,0763	155794,1986	92,28571429	350,233	B	B	23,58	a	14,85296862	326,653	b	234,955
8	R	K	49	zawodowe	N	1	4	b	A	C	B	A												50	164	18,59012493	B						2,37	1,34	3,857412	2,878665672	0,9844	3,116	32173,9786	61,28571429	236,694	B	B	36,252	a	6,529129427	200,442	b	112,773
11	R	K	64	œrednie	N	2	2	a	C	C	A	c												94			B						1,87	1,95	10,097	5,177948718	1,4405	15,6619	47385,92663	74,14285714	290,609	B	B	39,986	a	7,267768719	250,623	b	123,053
13	R	K	68	œrednie	RZUC	2	4	b	A	C	B	A					1	1					1	54	152	23,37257618	B						1,46	1,48	18,53261	12,52203378	4,8	5,3719	46398,66815	111,2857143	117,265	A	A	27,427	a	4,275531411	89,838	a	102,065
19	R	K	62	œrednie	T	1	4	b	B	c	A	c												53	151	23,24459454	B						2,16	1,18	1,96	1,661016949				117,2857143	161,55	B	A	29,075	a	5,556319862	132,475	a	68,747
24	R	K	66	zawodowe	T	2	2	a	B	C	A	c												46	153	19,65056175	B	22,6	65	82,8	0,785024155	a	0,309504	1,35	1,05	0,777777778	1,321	17,5089	15950,72893	103,7142857	205,452	B	B	34,934	a	5,881147306	170,518	b	109,522
28	R	K	57	œrednie	RZUC	2			C	c	A	c												57	155	23,72528616	B	32	73	99	0,737373737	a	1,04832	1,44	1,402	0,973611111	1,0242	8,7007	14256,42575	101,7142857	198,949	B	B	44,97	a	4,424038248	153,979	a	147,418
30	R	K	56	zawodowe	RZUC	2	2	a	B	C	B	A												53	156	21,77843524	B	19,4	77	89	0,865168539	b	2,27	1,17	1,924104	1,644533333	4,0008	8,3376	13563,7404	47,28571429					a
30	R	K	63	zawodowe	RZUC	2	1	a	C	c	A	C												88	161	33,94930751	A	39,1	110	116	0,948275862	b	2,975232	1,43	74,79	52,3006993	4,8	8,3376	31568,74626	107,5714286					a
43	R	K	68	zawodowe	T	2	1	a	B	C	B	A												68	160	26,5625	A	32,3	107	111	0,963963964	b	3,16	1,415	6,88	4,862190813	0,9892	18,7845	13521,9594	52,57142857	237,343	B	b	30,569	a	7,764172855	206,774	b	195,892
44	R	K	59	œrednie	T	2	3	a	B	C	A	C												56	147	25,91512796	A	31	82	93	0,88172043	b	1,15	1,946	21,691	11,14645427	1,2448	8,5014	41024,11313	52,28571429	276,82	B	b	32,658	a	8,476330455	244,162	b	235,007
45	R	K	67	wy¿sze	RZUC	2	2	a	B	C	B	A												89	161	34,3350951	A	39,7	92	115	0,8	a	1,27	1,758	20,309	11,5523322	4,8	21,5441	33046,33139	47,57142857	165,756	B	A	51,058	b	3,246425634	114,698	a	117,581
46	R	K	50	wy¿sze	N	2	4	b	B	C	B	A						1					1	64	162	24,38652644	B	26	79	84	0,94047619	b	1,35	1,34	1	0,746268657	1,2559	28,3122	13617,77896	35,28571429	164,732	B	A	28,924	a	5,69533951	135,808	a	147,509
47	R	K	58	œrednie	N	2	1	a	C	C	B	A												71	158	28,44095498	A	32,9	88	94	0,936170213	b	2,13	1,546	0,976404	0,631567917	1,5487	4,8393	40615,46132	43,14285714	271,738	B	b	50,087	b	5,425319943	221,651	b	268,572
49	R	K	66	zawodowe	RZUC	2	2	a	B	C	B	A												74	154	31,20256367	A	38,1	105	106	0,990566038	b	2,067	1,746	2,515	1,440435281	1,4223	7,7464	76823,44848	63,14285714	225,384	B	b	42,562	a	5,295427846	182,822	b	71,945
51	R	K	68	zawodowe	N	2	3	a	B	A	B	A	1	1					1					44	150	19,55555556	B	11,8	65	70	0,928571429	b	1,09	1,349	1,860924	1,379484062				36,71428571	344,622	B	b	53,754	b	6,411094988	290,868	b	182,873
56	R	K	62	zawodowe	N	2	1	a	A	C	B	A												70	160	27,34375	A	34,9	97	105	0,923809524	b	1,06		40,375452	#DZIEL/0!	1,461	9,2483	176832,2798	37,71428571	93,09	A	A	19,82	a	4,696770938	73,27	a	117,881
61	R	K	66	wy¿sze	N	2	2	a	B	C	A	c			1						1			80	168	28,3446712	A	33,9	96	113	0,849557522	a	1,79	1,842	3,515	1,9082519	1,3729	12,123	24796,18849	67	173,952	B	A	34,389	a	5,058361685	139,563	a	169,993
62	R	K	55	œrednie	RZUC	2	1	a	C	C	B	A			1									75	160	29,296875	A	39,2	90,6	108	0,838888889	a	1,837056	1,339	0,891	0,665421957	4,8	8,4183	17615,82884	97,28571429	212,024	B	b	39,897	a	5,314284282	172,127	b	158,427
64	R	K	69	œrednie	RZUC	2	3	a	A	c	A	c			1			1			1		1	106	155	44,1207076	A	50	118	136	0,867647059	b	1,15	1,938	4,56	2,352941176	0,8421	12,9648	20347,91108		250,461	B	b	31,413	a	7,973163977	219,048	b	270,776
68	R	K	61	œrednie	T	2	3	a	B	C	B	A	1											49	152	21,20844875	B	29	78	91	0,857142857	b	1,63	1,76	1,595568	0,906572727	1,177	17,7629	38658,3363	68,71428571	253,498	B	b	72,166	b	3,512706815	181,332	b	139,576
70	R	K	63	zawodowe	N				C	C	B	A												81	159	32,03987184	A	43	83	115	0,72173913	a	0,9984	2,051	2,26	1,101901511	1,0054	12,9145	11748,34954	67,42857143	195,217	B	b	54,63	b	3,573439502	140,587	a	76,319
71	R	K	70	œrednie	RZUC	2	1	a	C	A	A	D												82	155	34,13111342	A	40	107	115	0,930434783	b	0,84864	1,611	3,515	2,181874612	0,9993	30,2552	35320,39427	93,85714286	170,514	B	A	54,884	b	3,106807084	115,63	a	101,18
72	R	K	65	œrednie	T	2			C	C	B	A			1			1			1		1	61	164	22,67995241	B		102	106	0,962264151	b	0,79	1,712	3,108	1,815420561	4,8	11,7845	56523,81935	81,71428571	119,692	A	A	32,313	a	3,704143843	87,379	a	103,9
75	R	K	58	œrednie	T				B	C	A	c												50	156	20,54569362	B	20,9	71	86	0,825581395	a	1,78	1,509	3,56	2,359178264	1,4506	13,8552	11657,09523	90,71428571	142,154	A	A	37,254	a	3,815805014	104,9	a	109,73
78	R	K	66	œrednie	N	2	1	a	B	C	B	A	1		1		1		1	1	1	1		85	157	34,48415757	A	33,8	115	119	0,966386555	b	1,577	1,656	1,456	0,879227053	1,3068	17,8792	14050,65063	57,28571429	168,072	B	A	46,302	a	3,629907995	121,77	a	74,532
81	R	K	65	œrednie	N	2	1	a	B	C	B	A			1			1						85	158	34,0490306	A	38	110	120	0,916666667	b					0,9272	12,7563	35872,61219	56,71428571	208,711	B	b	44,474	a	4,692876737	164,237	b	203,722
82	R	K	60	zawodowe	RZUC	2	1	a	C	C	A	c	1		1			1			1	1	1	89	167	31,91222346	A	26,5	107	101	1,059405941	b					1,242	10,1423	42292,9282	35,14285714	207,736	B	b	60,451	b	3,436436122	147,285	a	126,244
84	R	K	69	œrednie	N	2	1	a	A	c	B	A			1		1	1			1		1	72	160	28,125	A	39,9	101	107	0,943925234	b	1,6224	1,54	3,882684	2,521223377	1,0024	22,0499	26986,0339	34	188,418	B	A	48,368	a	3,895509428	140,05	a	123,54
85	R	K	70	wy¿sze	RZUC				C	c	A	C												87	164	32,34681737	A	44,3	100	125	0,8	a	0,509184	1,454	0,913224	0,628077029	4,8	9,8645	19168,44763	34,42857143	150,475	B	A	42,776	a	3,517743595	107,699	a	85,552
88	R	K	67	œrednie	RZUC				B	C	B	A												76	156	31,22945431	A	39,3	105	108	0,972222222	b	1,437696	1,785	0,268788	0,150581513	0,8724	25,2213	92482,08138	30,57142857	161,341	B	A	43,769	a	3,686193425	117,572	a	172,106
90	R	K	55	wy¿sze	RZUC	2	1	a	C	c	B	A												74	150	32,88888889	A	47,3	97	111	0,873873874	b	1,906944	1,27	2,309	1,818110236	0,8701	15,0834	72589,0266	49	230,218	B	b	52,7	b	4,368462998	177,518	b	144,558
92	R	K	56	zawodowe	t	2	2	a	B	A	A	c												66	162	25,1486054	A	28,7	84	93	0,903225806	b	1,48		1,128036		1,3589	100	42660,09068	48,42857143	169,487	B	A	46,997	a	3,606336575	122,49	a	99,527
93	R	K	64	œrednie	n	2	1	a	B	C	A	C	1						1					85	160	33,203125	A	38,7	115	108	1,064814815	b	2,107	1,76	1,418664	0,806059091	0,5586	29,8098	17705,0755	56,71428571	227,084	B	b	54,713	b	4,150457844	172,371	b	150,883
99	R	K	62	œrednie	T	2	2	a	B	C	B	A			1									80	158	32,04614645	A	40	102	117	0,871794872	b	2,336256	1,85	5,176	2,797837838	1,4288	16,9616	25579,01899	61,85714286	211,079	B	b	34,584	a	6,103371501	176,495	b	151,139
101	R	K	68	œrednie	RZUC	2	1	a	B	C	A	c			1									51	155	21,22788762	B	21,3	88	94	0,936170213	b	2,306304	1,7	1,165944	0,685849412	1,3876	23,4349	352496,9478	42,42857143	247,69	B	b	71,111	b	3,483146067	176,579	b	188,152
116	R	K	62	zawodowe	T				A	C	B	A												69	155	28,72008325	A	33,4					0,868608	1,67	3,529	2,113173653	2,6428	15,6723	23233,21381	50,71428571	173,458	B	a	46,454	a	3,733973393	127,004	a	148,855
119	R	K	50	œrednie	N				A	C	B	A												76	162	28,95900015	A	32,8	108	116,2	0,929432014	b	1,29792	1,75	2,603	1,487428571	0,8354	18,3654	34285,47475	56,14285714	126,291	A	A	42,057	a	3,002853271	84,234	a	48,651
121	R	K	54	zawodowe	rzuc				B	A	A	c												75	166	27,21730295	A	34,2	92	101,4	0,90729783	b	1,507584		3,07398	#DZIEL/0!				53	159,978	B	A	36,562	a	4,375526503	123,416	a	103,702
127	R	K	71	œrednie	n				C	C	B	A	1						1					50	154	21,08281329	B	24,9					0,95	1,481	3	2,025658339	0,8704	20,033	24802,33103	47,28571429	206,468	B	b	47,07	a	4,386403229	159,398	a	130,914
4	K	K	53	wy¿sze	N				C	C	A	E												68	173	22,72043837	B						2,116608	1,77	8,09	4,570621469	1,0938	63,73688883	27901,87977	51,28571429	236,066		b	70,331	b	3,356499979	165,735	b	65,581
5	K	K	49	zawodowe	N				C	C	A	C												60	158	24,03460984	B						1,367808	1,83	2,119565	1,15823224	3,1317	55,30122394	23128,72294	47,14285714	216,249		b	67,13	b	3,221346641	149,119	a	89,034
9	K	K	56	œrednie	RZUC				C	A	B	A												76	167	27,25088745	A		97	107	0,906542056	b	2,087	1,64	48,63371	29,65470122	0,4131	26,82304051	90432,72981	48,85714286	163,957		A	40,382	a	4,060150562	123,575	a	105,62
40	K	K	56	œrednie	N				A	A	A	c												92	164	34,20582986	A		117	120	0,975	b	1,886976	1,74	2,836957	1,630435057	1,4936	33,58991106	41256,02821	47,57142857	291,829		b	54,03	b	5,401240052	237,799	b	162,527
55	K	K	48	œrednie	T				A	C	A	c												81			B		74	87	0,850574713	b	2,306304	1,77	0,097826	0,055268927	1,6233	15,17891991	20259,8378	45,57142857	293,439		b	63,667	b	4,608965398	229,772	b	75,614
58	K	K	53	œrednie	RZUC				C	C	A	c												85	156	34,92767916	A	43,2	112	115	0,973913043	b	1,966848	1,56	3,059	1,960897436	1,1055	9,636382057	15196,69814	29	273,862		b	49,469	a	5,536032667	224,393	b	108,819
60	K	K	58	wy¿sze	N				C	A	B	A												69	156	28,3530572	A	35,4	97	104	0,932692308	b	1,337856	1,87	2,03	1,085561497	4,8	27,32289982	16200,15466	34,42857143	290,908		b	45,185	a	6,438154255	245,723	b	290,146
61	K	K	62	œrednie	RZUC				C	C	A	c												64	164	23,7953599	B	29	88	102	0,862745098	b	1,527552	1,58	0,64	0,405063291	3,0717	29,27420938	11911,62777	22,14285714	271,874		b	49,086	a	5,538727947	222,788	b	116,46
62	K	K	56	œrednie	RZUC				C	C	A	c												63	168	22,32142857	B	32,4	85	99	0,858585859	b	1,757184	1,61	13,426	8,339130435	3,5725	41,5504187	11867,49091	30,28571429	245,372		b	50,601	b	4,849153179	194,771	b	84,168
70	K	K	52	zawodowe	T				C	C	A	C												79	173	26,3958034	A	35,7	78	106	0,735849057	a	1,867008	1,71	1,02	0,596491228	4,8	19,9405343	12379,1185	23,85714286	181,1		A	51,446	b	3,520195934	129,654	a	91,22
71	K	K	53	zawodowe	N				B	C	B	A												95	170	32,87197232	A						1,352832	1,986	1,809977	0,911368077	2,3885	14,51850436	11901,3298	30,57142857	214,925		b	47,742	a	4,501801349	167,183	b	262,15
78	K	K	50	wy¿sze	N				C	A	B	A												60	156	24,65483235	B							1,921	2,108696	1,097707444	4,8	50,62325964	13713,29741	54	215,623		b	66,105	b	3,261825883	149,518	a	50,446
85	K	K	57	wy¿sze	N				C	C	B	A												60	161	23,14725512	B		77	97	0,793814433	a	1,4976	1,423	2,852941176	2,004877847	2,4851	6,504813842	12228,00489	40	243,245		b	59,693	b	4,074933409	183,552	b	78,426
86	K	K	55	œrednie	N				A	C	A	C												78	164	29,00059488	A		99	109	0,908256881	b	1,307904	1,581	3,25	2,055660974	4,8	36,75431831	13483,51201	38,85714286	213,572		b	44,502	a	4,799155094	169,07	b	137,066
87	K	K	56	œrednie	N				C	C	A	c												57	160	22,265625	B		76	94	0,808510638	a	1,277952	1,478	1,607423	1,087566306	4,8	27,13765548	11532,4564	24,85714286	256,22		b	58,731	b	4,362602374	197,489	b	75,609
98	K	K	56	œrednie	N				B	C	B	A												73	162	27,81588173	A		82				1,966848	1,501	15,471	10,30712858	1,2707	54,46931089	12974,46808	37,28571429	211,941		b	52,893	b	4,006976348	159,048	a	103,586
100	K	K	65	œrednie	RZUC				B	C	B	A												62	152	26,83518006	A		83	105	0,79047619	a	1,677312	1,415	2,59	1,830388693	1,0583	7,250823612	22117,23921	61	275,199		b	50,433	b	5,456724764	224,766	b	93,114
103	K	K	69	œrednie	N				C	C	B	A												65	154	27,40765728	A	36,3	83	104	0,798076923	a	1,617408	1,72	8,721	5,070348837	1,3064	83,08065483	11534,22013	32	277,915		b	64,826	b	4,287091599	213,089	b	69,906
104	K	K	69	wy¿sze	RZUC				C	C	A	D												59	158	23,63403301	B	33,6	78	100	0,78	a	1,657344	1,7	3,221	1,894705882	1,6267	26,21008909	11664,99527	56,85714286	154,882		A	60,466	b	2,561472563	94,416	a	90,056
105	K	K	66	œrednie	RZUC				C	C	B	A												78	145	37,09869203	A	45,1	113	108	1,046296296	b	1,467648	1,73	8,985	5,193641618	4,8	42,64007866	11762,34812	54,71428571	188,988		A	63,699	b	2,96689116	125,289	a	139,638
106	K	K	63	wy¿sze	N				C	A	A	D												59	158	23,63403301	B	32,9	83	95	0,873684211	b	1,527552	1,53	0,78	0,509803922	0,9293	39,15395597	11506,81582	33,42857143	243,867		b	68,016	b	3,58543578	175,851	b	158,528
108	K	K	65	œrednie	N				C	C	A	c												60	159	23,7332384	B	34,8	75	101	0,742574257	a	1,09824	1,83	1,676470588	0,916104147	4,8	18,50322477	12237,62505	57,85714286	257,64		b	44,833	a	5,746659826	212,807	b	93,991
109	K	K	64	wy¿sze	RZUC				A	C	A	c												65	155	27,05515088	A	33,8	89	97	0,917525773	b	1,687296	1,59	4,721	2,96918239	0,9641	25,02756672	12460,48434	47	204,823		b	53,816	b	3,805987067	151,007	a	100,947
110	K	K	63	œrednie	N				C	C	B	A												72	162	27,43484225	A	37,7	99	102	0,970588235	b	1,327872	1,6	1,597826	0,99864125	4,8	23,46369156	12417,71632	34,28571429	163,992		A	46,573	a	3,521181801	117,419	a	88,683
112	K	K	67	œrednie	N				C	C	B	A												74	167	26,53375883	A	36,5	87	107	0,813084112	a	1,158144	1,54	4,074	2,645454545	1,2105	12,38340773	11568,14018	44,42857143	254,758		b	46,806	a	5,442849207	207,952	b	157,908
113	K	K	66	wy¿sze	RZUC				C	C	A	C												60	156	24,65483235	B	31,9	83	100	0,83	a	1,188096	1,49	3,351638	2,249421477	4,8	17,11630445	11546,15158	38,71428571	195,959		b	55,372	b	3,538954706	140,587	a	73,314
114	K	K	64	œrednie	RZUC				C	C	A	C												66	160	25,78125	A	39	90	98	0,918367347	b	1,208064	1,2	8,550524	7,125436667	1,0604	49,8745476	13360,06016	54	236,814		b	65,518	b	3,614487622	171,296	b	125,508
116	K	K	67	œrednie	N				C	C	B	A												85	167	30,47796622	A	40,4	101	115	0,87826087	b	1,637376	1,7	1,967519	1,157364118	1,284	13,35239083	14449,09483	37	178,566		A	38,404	a	4,649671909	140,162	a	155,401
118	K	K	66	œrednie	RZUC				C	C	A	c												87	160	33,984375	A	47,7	94	112	0,839285714	a	1,64736	1,52	8,662	5,698684211	4,8	27,86892703	89116,64473	73,42857143	232,332		b	39,25	a	5,919286624	193,082	b	160,651
119	K	K	65	œrednie	N				C	c	A	D												85	165	31,22130395	A	41,2	101	114	0,885964912	b	0,79872	1,56	1,27	0,814102564	1,3966	39,60824485	38392,10459	20,28571429	245,519		b	56,889	b	4,315755243	188,63	b	82,426
120	K	K	69	wy¿sze	N				C	C	A	c												61	165	22,40587695	B	30	77	97	0,793814433	a	1,208064	1,55	1,75	1,129032258	2,2293	36,17430176	26098,41777	23	240,376		b	62,007	b	3,876594578	178,369	b	138,666
121	K	K	64	œrednie	N				C	C	A	c												72	168	25,51020408	A	37,6	89	98	0,908163265	b	1,228032	1,61	1,2	0,745341615	4,8	19,38787853	20452,06686	17,42857143	190,475		b	57,466	b	3,314568614	133,009	a	98,848
122	K	K	63	wy¿sze	N				C	C	A	c												71	160	27,734375	A	38,3	86	108	0,796296296	a	1,39776	1,62	2,25	1,388888889	1,5727	13,50823757	18168,7574	19,28571429	177,067		A	46,104	a	3,840599514	130,963	a	39,938
123	K	K	64	œrednie	N				C	c	A	c												98	170	33,9100346	A	44,7	119	106	1,122641509	b	1,228032	1,63	2,181326	1,33823681	1,2261	32,16319199	46949,87698	21,85714286	213,796		b	45,589	a	4,689640045	168,207	b	110,384
125	K	K	63	wy¿sze	RZUC				C	C	A	c												61	163	22,95908766	B	28,9	76,5	100	0,765	a	1,168128	1,56	1,882	1,206410256	1,839	30,22763549	43320,10948	28,85714286	172,572		A	57,082	b	3,02322974	115,49	a	104,766
127	K	K	60	œrednie	T				C	c	B	A												53	170	18,33910035	B	19,7	72,5	90	0,805555556	a	1,587456	1,57	2,5	1,592356688	4,8	27,33324717	18505,76461	29,42857143	202,257		b	45,547	a	4,440621775	156,71	a	119,035
129	K	K	69	œrednie	T				C	C	B	A												54	159	21,35991456	B	25,9	68	90	0,755555556	a	1,188096	1,56	2,765	1,772435897	1,5371	9,720446519	46197,16634	33,42857143	218,161		b	46,211	a	4,720975525	171,95	b	90,547
130	K	K	69	œrednie	RZUC				C	C	A	c												70,2	153	29,98846597	A	40,4	86	102	0,843137255	a	0,678912	1,75	1,022267	0,584152571	4,016098778	36,67289737	27949,81727	34	186,572		A	54,505	b	3,423025411	132,067	a	144,087
133	K	K	67	wy¿sze	T				C	C	B	A												87	175	28,40816327	A	36,1	83	112	0,741071429	a	1,14816	1,56	2,559	1,640384615	1,0146	6,869672677	14285,97279	35,28571429	264,466		b	44,03	a	6,006495571	220,436	b	36,099
134	K	K	62	œrednie	RZUC				C	C	A	C												95	171	32,48862898	A	42,2	99	118	0,838983051	a	0,918528	1,69	1,753712	1,037699408	1,4467	19,77940853	24240,06898	23	270,853		b	41,143	a	6,583209781	229,71	b	208,264
136	K	K	67	wy¿sze	N				C	A	A	c												84	166	30,4833793	A	43,1	98	111	0,882882883	b	1,34784	1,62	1,897	1,170987654	4,8	34,71025671	71416,68693	20,42857143	242,658		b	63,389	b	3,828077427	179,269	b	151,738
138	K	K	68	wy¿sze	N				C	C	A	c												59	160	23,046875	B	26,9	74	98	0,755102041	a	0,84864	1,41	2	1,418439716	2,9191	24,7935201	59646,39601	24,57142857	232,68		b	46,167	a	5,03996361	186,513	b	95,419
5	R	M	58	zawodowe	N	2	4	b	B	A	B	A	1		1	1			1	1				60	166	21,77384236	B	13,7	84	91	0,923076923	b	1,367808	1,69	3,59	2,124260355	1,61367287	8,640428949		50,57142857	242,783	B	B	34,005	a	7,139626526	208,778	b	208,498
9	R	M	59	wy¿sze	RZUC	1	1	a	C	c	A	c	1											81	184	23,92485822	B	27,8	98	94	1,042553191	b	1,64	1,58	2,89	1,829113924	1,322944626	4,025475219	29032,566	52,42857143	234,763	B	B	40,002	b	5,868781561	194,761	b	197,001
10	R	M	55	zawodowe	T	2	1	a	A	c	A	c	1											61	161	23,53304271	B	11,3	84	92	0,913043478	b	1,203	1,73	0,508872	0,294145665	0,969584715	5,219959971	17390,73674	71,14285714	271,73	B	B	57,493	b	4,726314508	214,237	b	136,016
14	R	M	66	œrednie	N	2	2	a	B	a	A	D			1			1			1	1	1	103	176	33,25154959	A						2,16	1,43	33,75	23,6013986	1,316071137	12,80782472	55252,65689	116,1428571	147,451	A	A	25,184	a	5,854947586	122,267	a	152,304
15	R	M	66	zawodowe	RZUC	2	2	a	B	A	B	A												92	178	29,03673779	A	23,5	104	107	0,971962617	b	0,628992	1,87	27,88	14,90909091	1,30684226	18,37016015	14617,16378	91,42857143	144,859	A	A	27,483	a	5,270858349	117,376	a	95,864
16	R	M	56	zawodowe	T	2	2	a	C	C	A	C												71	161	27,39091856	A	31,2	93	90	1,033333333	b	1,4	1,34	41,6912	31,11283582	0,839575698	12,76561073	23992,75462	97,28571429	189,647	B	A	25,923	a	7,315781352	163,724	b	193,092
18	R	M	68	œrednie	N	2	1	a	C	A	B	A			1									87	180	26,85185185	A						2,56	1,61	9,91	6,155279503	1,226702631	17,77623505	12360,11484	91,85714286	204,525	B	B	44,615	b	4,584220554	159,91	a	138,84
20	R	M	60	œrednie	RZUC	1	4	b	A	c	A	c				1						1		78	178	24,61810377	B	25,2	81	90	0,9	b	2,08	1,44	2,54	1,763888889				115,8571429	302,143	B	B	13,832	a	21,84376807	288,311	b	142,276
21	R	M	63	zawodowe	N	2	1	a	B	C	A	C												68	165	24,97704316	A	17,2	90	102	0,882352941	a	1,807104	1,94			1,283485434	7,320580006	31415,80537	101,2857143	210,383	B	B	34,706	a	6,061862502	175,677	b	183,164
21	R	M	65	zawodowe	T	2	4	b	B	a	A	c			1						1			65	168	23,03004535	B	26,8	91	92	0,989130435	b	2,06	1,39	3,77	2,712230216	1,333478828	15,58981567	19586,67265	93,14285714	226,905	B	B	35,787	a	6,340430883	191,118	b	103,429
23	R	M	51	zawodowe	T				A	A	A	C												61	172	20,61925365	B	12,6	85	87	0,977011494	b	1,018368	1,71	2,94762	1,723754386	1,981817059	12,07630987	11725,70557	89,14285714	249,693	B	B	61,112	b	4,085826024	188,581	b	90,513
25	R	M	61	zawodowe	RZUC	2	1	a	A	c	A	D												53	155	22,0603538	B	13,7	82,4	86	0,958139535	b	3,265	1,41	17,897	12,6929078	1,180806748	11,85983253	29761,24005	118,1428571	184,797	B	A	29,022	a	6,367479843	155,775	a	144,443
26	R	M	47	zawodowe	N	2	2	a	A	C	B	A												80	182	24,1516725	B						0,849	1,46	1,809	1,239041096	1,281559247	7,324468762	17908,20474	104,4285714	159,44	B	A	24,981	a	6,382450663	134,459	a	121,705
28	R	M	67	zawodowe	N	2	2	a	B	a	A	C			1									87	171	29,75274443	A	30,3	111	113	0,982300885	b	4,882176	2,08	45,227676	21,744075	0,963943892	10,84589034	149538,5672	79,57142857	202,673	B	B	22,81	a	8,885269619	179,863	b	156,984
29	R	M	61	zawodowe	N	2	1	a	B	a	A	D									1			85	177	27,13141179	A	22,6	100	104	0,961538462	b	1,94	1,78	2,176	1,22247191	1,28562606	10,476003	45424,71837	76,14285714	155,708	B	A	42,198	b	3,689937912	113,51	a	73,676
30	R	M	62	wy¿sze	RZUC	2	2	a	C	a	B	A	1						1					60	174	19,81767737	B	17,9	82	89	0,921348315	b	2,476	1,38	31,152	22,57391304	1,490721784	14,62927554	20723,12904	59,85714286	146,937	A	A	24,932	a	5,893510348	122,005	a	120,353
32	R	M	48	zawodowe	T	2	4	b	B	C	A	c	1											55	168	19,48696145	B	26,6	81	82	0,987804878	b	1,36	1,58	2,89	1,829113924	4,8	8,491818129	15196,69814	53,57142857	196,596	B	B	39,564	a	4,969062784	157,032	a	92,058
35	R	M	69	zawodowe	N	2	2	a	A	C	A	E												77	170	26,64359862	A	24,4	101	101	1	b	6,66	1,38	2,397	1,736956522	1,612563111	39,62171933	12280,0488	60	143,896	A	A	37,978	a	3,788930433	105,918	a	99,506
36	R	M	52	zawodowe	T	2	4	b	B	C	B	A	1		1	1								146	168	51,72902494	A	44,6	141	137	1,02919708	b	1,951	1,56	1,558823529	0,999245852	1,743906497	17,83877552	19974,06439	97	139,545	A	A	23,021	a	6,061639373	116,524	a	185,065
38	R	M	63	œrednie	T	1	4	b	B	C	A	c			1						1			92	168	32,59637188	A	35,5	114	118,2	0,964467005	b	3,374592	1,26	0,54678	0,433952381	4,8	16,35327659	16203,50706	53,28571429	159,976	B	A	40,426	b	3,957255232	119,55	a	69,532
39	R	M	62	zawodowe	RZUC	2	3	a	B	A	B	A												92	185	26,88093499	A	35,8	107	101	1,059405941	b	1,377792	1,38	68,111472	49,35613913	1,129385511	8,880211322	22271,66099	57,14285714	170,782	B	A	27,618	a	6,183720762	143,164	a	119,939
40	R	M	62	œrednie	RZUC	2	2	a	B	c	A	D												70	165	25,71166208	A	15,9	96	102	0,941176471	b	2,75	1,454	6,044	4,156808803	2,379839188	7,001357368	14111,13571	54,71428571	146,965	A	A	22,522	a	6,525397389	124,443	a	139,785
41	R	M	56	zawodowe	T	2	4	b	B	A	A	D												58	168	20,54988662	B	12,2	71	86,3	0,822711472	a	2,56	1,4	1,93	1,378571429	1,288623679	9,466449073	21176,04577	61,42857143	156,927	B	A	33,374	a	4,70207347	123,553	a	66,419
42	R	M	62	zawodowe	T	2	1	a	A	C	B	A												57	167	20,43816558	B	20,7	79,5	90	0,883333333	a	1,95	1,23	1,972	1,603252033	0,627869588	7,796902732	23784,72661	55,42857143	214,787	B	B	48,284	b	4,448409411	166,503	b	140,305
42	R	M	64	œrednie	RZUC	2	3	a	C	C	A	E												78	176	25,18078512	A	26,2	102	98	1,040816327	b	1,64	1,45	27,726816	19,12194207	1,144810544	5,194699151	16118,9437	76,57142857	286,181	B	B	29,979	a	9,546048901	256,202	b	426,911
45	R	M	57	zawodowe	RZUC	2			B	C	A	C												80	166	29,03178981	A	37,8	97	99	0,97979798	b	1,37	1,26	6,663043	5,288129365	4,8	13,22949923	14414,61845	40,85714286	100,903	A	A	13,987	a	7,214055909	86,916	a	89,357
48	R	M	60	œrednie	RZUC	2	2	a	B	A	B	A												92	179	28,7132112	A	29,3	114	117	0,974358974	b	1,168	1,872	1,971	1,052884615	1,222232377	14,87479925	177642,8469	62	100,001	A	A	22,778	a	4,390244973	77,223	a	113,607
50	R	M	64	zawodowe	T	2	3	a	C	A	A	D			1			1			1		1	78	161	30,09143166	A	30,1	109,2	96	1,1375	b	2,15	1,92	3,63	1,890625	1,057778673	20,75617564	13069,46019	44,71428571	154,779	B	A	30,54	a	5,068074656	124,239	a	132,365
50	R	M	62	zawodowe	RZUC	2	1	a	A	A	B	A												82	167	29,4022733	A	23,5	111	106	1,047169811	b	0,69888	1,758	20	11,37656428	1,459928897	10,78128404	17127,39512	57,42857143	179,031	B	A	23,14	a	7,736862576	155,891	a	200,692
52	R	M	68	œrednie	RZUC	2	4	b	B	C	B	A				1		1			1	1	1	76	175	24,81632653	B	25,7	94,5	92,4	1,022727273	b	1,73	1,38	52,126932	37,77313913	1,156867995	10,27877485	58182,85544	60,14285714	166,121	B	A	24,193	a	6,866490307	141,928	a	87,153
53	R	M	66	œrednie	RZUC	2	3	a	C	A	A	D												67	170	23,183391	B	19,8	98	103	0,951456311	b	2,84	1,482	28,088	18,95276653	1,256123885	10,44297358	120937,0221	56,14285714	218,106	B	B	30,498	a	7,151485343	187,608	b	273,235
55	R	M	61	œrednie	T	2			A	C	A	C			1						1			79	178	24,93372049	B	18,6	91	98	0,928571429	b	0,768768	1,62	16,2647	10,03993827	1,233517911	8,826917808	11947,07441	47,85714286	225,677	B	B	33,02	a	6,834554815	192,657	b	268,36
57	R	M	63	zawodowe	RZUC				B	C	A	C												65	169	22,75830678	B	22,8	87	92	0,945652174	b	0,858624	1,85	3,826	2,068108108					285,69	B	B	47,118	b	6,063287915	238,572	b	108,598
59	R	M	59	œrednie	RZUC	2	4	b	B	C	B	A				1		1			1	1	1	70	176	22,5981405	B	22,4	88	89	0,988764045	b	2,59	2,018	3,2	1,585728444	0,968331054	18,56760861	20688,20661	93,28571429	128,452	A	A	22,101	a	5,812044704	106,351	a	132,635
60	R	M	58	œrednie	T	2	4	b	B	C	B	A			1									80	170	27,6816609	A	23	94	100	0,94	b	2,336256	1,85	2,359	1,275135135					209,689	B	B	23,863	a	8,787201944	185,826	b	75,378
63	R	M	67	zawodowe	RZUC	2	1	a	B	A	A	c												56	163	21,07719523	B	9,4	71,8	80,1	0,896379526	a	1,178112	1,675	2,309	1,378507463	1,112080873	12,20011619	13929,60346	60	159,482	B	A	27,642	a	5,769553578	131,84	a	74,326
66	R	M	67	zawodowe	N	2	1	a	B	C	B	A			1		1				1			88	179	27,46481071	A	34,2	98,2	103	0,953398058	b	1,8	2,018	5,22	2,586719524	4,8	9,865954389	18350,73388	46,71428571	151,241	B	A	33,654	a	4,493997742	117,587	a	102,852
71	R	M	62	zawodowe	T	2	3	a	B	C	B	A			1	1		1			1	1	1	61	167	21,87242282	B	25,6	84	86	0,976744186	b	1,896	2,013	3,01	1,495280676	1,056518301	17,67445981	12003,3561	91,28571429	73,06	A	A	17,104	a	4,271515435	55,956	a	72,039
74	R	M	65	œrednie	T	2	3	a	C	A	B	A	1		1		1				1	1		69	171	23,59700421	B	17,3	87	95	0,915789474	b	2,406144	1,781	45,015	25,27512633	3,856976969	24,36148181	52738,27146	89,85714286	170,911	B	A	41,351	b	4,133176949	129,56	a	62,681
75	R	M	65	zawodowe	RZUC	2	1	a	B	A	A	C	1		1				1		1			81	172	27,37966468	A	29,2	89	92	0,967391304	b	1,387776	1,76	2,926	1,6625	1,342732359	16,23757222	30975,43442	109,1428571	173,085	B	A	46,829	b	3,696107113	126,256	a	143,4
78	R	M	67	zawodowe	N	2	4	b	B	A	A	D												63	173	21,0498179	B	14,5	85	88	0,965909091	b	0,908544	1,982	31,429164	15,85729768	1,457313134	13,7016189	16148,57145	93,28571429	263,58	B	B	37,685	a	6,994294812	225,895	b	144,92
79	R	M	63	zawodowe	RZUC	2	3	a	A	A	A	c												69	164	25,6543724	A	13	94	100	0,94	b	1,96		19,450236		0,874515339	8,203258588	234736,9159	51,71428571	269,501	B	B	53,665	b	5,021913724	215,836	b	106,238
81	R	M	58	zawodowe	N	2	4	b	A	C	A	E			1			1			1	1	1	78	170	26,98961938	A	27,6	98	100	0,98	b	1,544	1,615	6	3,715170279	0,922417618	27,20595281	51762,2753	40	252,683	B	B	64,952	b	3,890303609	187,731	b	90,344
83	R	M	62	wy¿sze	T	2	4	b	C	C	B	A												66	171	22,5710475	B	29,1	90	92	0,97826087	b	1,47	1,56	1,558823529	0,999245852				57,57142857	273,74	B	B	37,427	a	7,313971197	236,313	b	502,198
86	R	M	64	zawodowe	N	2	1	a	B	A	A	E												71	158	28,44095498	A	31,6	106	110,2	0,961887477	b	1,812		0,98904		1,278777604	7,828709468	16373,24408	54	189,525	B	A	41,103	b	4,610977301	148,422	a	89,315
87	R	M	63	zawodowe	T				A	A	A	D												88	170	30,44982699	A	28	111	101	1,099009901	b	1,926912	1,253	2,779	2,217877095	1,299765317	17,47874255	37205,19662	44,28571429	194,971	B	B	44,937	b	4,338763157	150,034	a	97,643
88	R	M	59	œrednie	N	2	2	a	C	C	A	D												100	176	32,28305785	A	32,4	122	130	0,938461538	b	1,787136	1,7	47,5	27,94117647	1,091850515	13,87153355	118003,5291	54,14285714	210,483	B	B	29,139	a	7,223411922	181,344	b	169,79
96	R	M	59	wy¿sze	N	2	1	a	B	C	A	c			1	1		1			1	1	1	133	173	44,43850446	A	43,6	137	134	1,02238806	b	2,1	1,754	1,582932	0,902469783				56,71428571	222,012	B	B	41,41	b	5,361313692	180,602	b	187,08
99A	R	M	55	zawodowe	N	2	1	a	B	C	A	D			1									80	169	28,01022373	A	22,4	85	100	0,85	a	2,64576		6,068712		0,851218314	15,87874859		45	225,314	B	B	54,376	b	4,143629542	170,938	b	58,365
11	K	M	44	œrednie	RZUC				A	c	A	c												60	170	20,76124567	B	16,2	78	89	0,876404494	a	2,276352	1,89	2,897058824	1,532835356	1,32	24,45729246	94030,7617	71,42857143	292,805		b	50,005	b	5,855514449	242,8	b	146,419
12	K	M	36	zawodowe	T				B	A	A	c												78	178	24,61810377	B	22,1	86	97	0,886597938	a	3,654144	1,88	4,46	2,372340426	1,1907	19,54438977	90432,72981	65,14285714	240,436		b	35,997	a	6,679334389	204,439	b	143,823
15	K	M	49	zawodowe	RZUC				B	C	A	c												81	176	26,14927686	A	17,9	90	104	0,865384615	a	1,906944	1,93	5,17	2,678756477	1,0651	23,47192764	19550,47492	33,14285714	267,022		b	40,843	b	6,53776657	226,179	b	156,159
17	K	M	48	zawodowe	T				B	C	A	c												78	176	25,18078512	A	21,3	90	97	0,927835052	b	2,076672	1,78	5,717	3,211797753	1,3333	27,90093149	48668,17543	61	173,79		A	34,855	a	4,98608521	138,935	a	174,006
18	K	M	51	zawodowe	N				A	C	A	c												95	188	26,87867813	A	24,3	112	110	1,018181818	b	2,655744	2,08	10,63	5,110576923	1,4912	18,56154082	89535,05271	68,28571429	246,919		b	44,865	b	5,503599688	202,054	b	260,052
19	K	M	36	zawodowe	T				B	C	A	c												105	183	31,35357879	A	31,6	102	110	0,927272727	b	2,905344	1,78	2,941176471	1,652346332	1,7251	54,95984124	12492,79947	47,57142857	216,111		b	82,869	b	2,607863013	133,242	a	95,446
22	K	M	61	œrednie	RZUC				C	c	A	E												88	175	28,73469388	A		94	113	0,831858407	a	1,557504	1,96	3,67	1,87244898	0,6394	15,87735103	44351,86098	82,28571429	231,929		b	34,621	a	6,699084371	197,308	b	94,581
28	K	M	55	zawodowe	T				C	A	A	c												69	170	23,87543253	B		90	99	0,909090909	b	2,885376	1,93	5,26	2,725388601	3,4089	22,37459564	24286,75264	65,85714286	240,548		b	42,952	b	5,600391134	197,596	b	118,547
30	K	M	38	œrednie	T				C	c	A	E												92	187	26,30901656	A		98	96	1,020833333	b	3,105024	2,04	19,77941176	9,695790081	1,4192	17,63197693	42379,86582	93	329,983		b	46,296	b	7,127678417	283,687	b	201,634
32	K	M	61	œrednie	T				C	a	A	E												70	176	22,5981405	B		94	102	0,921568627	b	1,188096	1,73	4,11	2,375722543	1,3459	26,24899467	68892,5779	62,57142857	200,933		b	52,559	b	3,822998916	148,374	a	54,857
35	K	M	47	zawodowe	T				A	c	A	D												83	175	27,10204082	A	27	102	110	0,927272727	b	2,39616	2,09	2,395133	1,145996651	1,4088	29,55186725	13275,73392	48,14285714	211,566		b	61,855	b	3,420354054	149,711	a	118,594
36	K	M	46	zawodowe	N				A	A	A	C												92	175	30,04081633	A	34,6	112	108	1,037037037	b	2,416128	2,02	3,587951	1,776213366	1,1426		12047,65205	54,71428571	189,919		A	53,08	b	3,577976639	136,839	a	75,617
38	K	M	62	œrednie	RZUC				C	A	A	D												90	170	31,14186851	A						2,725632	1,97	4,39	2,228426396	1,9005		16548,8586	82	228,652		b	45,018	b	5,079123906	183,634	b	83,93
42	K	M	50	zawodowe	RZUC				A	a	A	D												80	172	27,04164413	A		112	108	1,037037037	b	1,707264	1,71	4,22	2,467836257	1,7297	37,31553522	12741,70941	74,42857143	202,155		b	47,224	b	4,280768253	154,931	a	114,46
43	K	M	34	œrednie	T				C	C	A	C												78	175	25,46938776	A		95	102	0,931372549	b	1,886976	1,92	19,589717	10,2029776	1,4768	40,82892096	12733,91442	59,28571429	160,586		A	34,396	a	4,668740551	126,19	a	156,09
44	K	M	56	zawodowe	T				B	C	A	c												85	176	27,44059917	A	24	94	101	0,930693069	b	2,2464	1,67	10,75	6,437125749	2,1883	19,15955169	31446,27773	59,57142857	334,79		b	52,283	b	6,40341985	282,507	b	114,503
45	K	M	34	wy¿sze	N				AB	A	A	c												94	176	30,34607438	A		103	113	0,911504425	b	5,211648	1,78	1,515	0,851123596	1,489	51,08665782	21582,8485	72,42857143	170,431		A	28,137	a	6,05718449	142,294	a	306,036
47	K	M	45	zawodowe	T				B	C	A	C												85	166	30,84627667	A	28,2	103	102	1,009803922	b	2,625792	1,81	1,449881	0,801039227	1,2653	35,53090208	11975,15149	42,57142857	196,803		b	36,921	a	5,330381084	159,882	a	124,284
50	K	M	43	œrednie	T				B	c	B	A												65	173	21,71806609	B		74	63	1,174603175	b	1,906944	1,67	2,957783	1,771127545	4,6606	15,55441958	13045,03265	41,28571429	197,383		b	52,929	b	3,729203272	144,454	a	70,246
51	K	M	47	œrednie	T				B	a	A	c												93	172	31,4359113	A		110	105	1,047619048	b	2,286336	1,56	3,632963	2,328822436	1,284	51,50121121	16854,86954	46,28571429	213,33		b	46,692	b	4,568876895	166,638	b	95,593
52	K	M	56	zawodowe	T				C	a	A	C												90	167	32,27078777	A		102	106	0,962264151	b	3,334656	1,87	1,52	0,812834225	1,5656	24,49236317	13972,16587	46,14285714	304,661		b	37,824	a	8,054700719	266,837	b	375,587
53	K	M	41	zawodowe	N				A	c	A	E												81	177	25,85463947	A		95	96	0,989583333	b	1,687296	1,92	1,067279	0,555874479	1,2627	50,515203	12616,82374	47	202,73		b	41,46	b	4,889773275	161,27	b	130,1
54	K	M	48	zawodowe	N				A	A	A	c												67	167	24,02380867	B		94	95	0,989473684	b	2,59584	1,86	1,93	1,037634409	1,1869	12,62585219	18313,31397	25,85714286	269,973		b	51,473	b	5,244943951	218,5	b	71,538
65	K	M	73	œrednie	N				C	C	B	A												85	180	26,2345679	A	18,4					1,64736	1,48	0,51	0,344594595	2,8915	7,760698028	13439,78231	30	190,945		b	42,473	b	4,495679608	148,472	a	92,376
67	K	M	67	œrednie	T				C	C	B	A												83	172	28,05570579	A	26,7	99	103	0,961165049	b	1,757184	2,042	1,83	0,896180215	4,8	10,42831661	15369,25748	44,71428571	236,977		b	32,408	a	7,312299432	204,569	b	71,093
68	K	M	44	œrednie	N				C	C	A	c												89	190	24,65373961	B							1,778	1,854989	1,0433009	1,2955	31,20402068	11648,67861	36,42857143	179,027		A	42,267	b	4,23562117	136,76	a	162,535
69	K	M	59	zawodowe	T				A	a	A	D												86	176	27,76342975	A	31,7	97	104	0,932692308	b	1,757184	1,919	1,7	0,885878061	1,152	27,76264624	13408,16972	29	158,986		A	47,991	b	3,312829489	110,995	a	43,165
72	K	M	49	wy¿sze	N				C	C	B	A												71	176	22,92097107	B		89	91	0,978021978	b	1,876992	1,926	5,2	2,699896158	1,606	21,94337489	12117,93947	30,57142857	213,935		b	33,624	a	6,362568404	180,311	b	367,484
73	K	M	65	œrednie	T				C	a	A	c												86,5	174	28,57048487	A	28,4	102	107	0,953271028	b	1,867008	1,62	8,426	5,201234568	1,7865	23,25917567	11546,76687		157,314		A	52,48	b	2,997599085	104,834	a	84,082
74	K	M	46	wy¿sze	N				C	c	A	E												118	193	31,67870278	A						1,827072	1,769	3,676	2,078010175	4,8	30,07145019	11617,9857	29	188,403		A	56,856	b	3,31368721	131,547	a	53,258
79	K	M	50	wy¿sze	N				C	C	A	c												78	176	25,18078512	A						1,986816	2,029	3	1,478560867	4,8	38,30429948	16026,66266	37,57142857	202,791		b	42,219	b	4,803311305	160,572	b	112,213
80	K	M	47	œrednie	N				C	C	A	C												115	190	31,85595568	A	24,7	110	102	1,078431373	b	1,477632	1,437	2,794	1,944328462	0,8685	35,1320599	12259,85948	27,71428571	163,351		A	28,044	a	5,824811011	135,307	a	138,033
83	K	M	52	zawodowe	RZUC				A	C	A	D												95	182	28,6801111	A	22,9	98,4	110	0,894545455	a	1,827072	1,477	0,853472	0,577841571	1,1477	45,20714737	23360,15463	23,14285714	210,405		b	47,226	b	4,455278872	163,179	b	94,693
84	K	M	58	wy¿sze	N				C	C	A	D												84	176	27,1177686	A	24,8	92	103	0,893203883	a	1,667328	1,879	0,88	0,46833422	1,4037	41,53065541	12787,6967	18,28571429	177,514		A	71,435	b	2,484972352	106,079	a	62,188
88	K	M	49	wy¿sze	N				C	A	A	D												80	173	26,7299275	A						1,557504	1,7	3,162	1,86	1,209	20,16933458	13557,10516	38,57142857	181,517		A	43,645	b	4,15894146	137,872	a	70,909
91	K	M	55	œrednie	T				C	c	B	a															B						2,486016	1,496	49,309	32,9605615	1,0527	45,70856195	14421,10258	27,14285714	250,645		b	44,537	b	5,627792622	206,108	b	100,036
92	K	M	65	zawodowe	N				C	a	A	d															B						1,19808	1,615	1,843736	1,141632198	0,9423	64,85167813	12343,03098	31,28571429	155,358		A	44,762	b	3,470756445	110,596	a	59,625
107	K	M	68	wy¿sze	RZUC				C	C	A	c												92,5	180	28,54938272	A	29,3	103	107	0,962616822	b	1,54752	1,64	2,822747	1,721187195	1,0579	21,18041079	11522,154	30,85714286	214,642		b	35,236	a	6,091554092	179,406	b	178,421
117	K	M	67	wy¿sze	N				C	A	A	c												87	187	24,8791787	B	20,9	100	109	0,917431193	b	1,068288	1,54	2,015	1,308441558	4,1892	17,26292816	13094,35839	35	201,255		b	38,581	a	5,216427775	162,674	b	74,682
139	K	M	64	wy¿sze	N				C	B	B	a												176	28,40909091	B	24,3	105	104	1,009615385	b	1,79712	0,009615255	14,323	8,376023392	2,226223438	16,94576103	34333,48246		186,903		A	33,187	a	5,631813662	153,716	a	185,459	b
[truncated: 25 more columns]
